# Supplementary material for: Meningeal lymphatics clear erythrocytes that arise from subarachnoid hemorrhage
Source: Nat Commun. 2020 Jun 22;11:3159. doi: 10.1038/s41467-020-16851-z (PMC7308412; doi:10.1038/s41467-020-16851-z)
Supplement: Supplementary file 4 — Source Data [file 41467_2020_16851_MOESM4_ESM.xls]

## Sheet: Fig. 1C
Number of erythrocyte per mm² in lymphatic zone of dCLN
	Control	Saline	SAH
	496.659	819.728	1147.62
	277.261	535.234	1528.55
	472.549	429.152	1441.76
	226.631	443.618	1224.77
	308.603	540.056	814.906
	135.014	390.576	1191.02
	136.621	260.384	776.331
	573.81	250.74	1094.58
	617.207	655.782	226.631
	617.207	207.343	86.7947
	318.247	443.618	3462.15
	294.138	636.495

## Sheet: Fig. 1E
Number of lymphatic erythrocyte per field
	Control	Saline	SAH
	9.75	11	110
	11.75	16.5	74.25
	11.25	8.75	57.5
	7.75	21.5	124.75
	23.75	16.75	68.25
	20.5	34.25	58.25
	11.5	39	119.75
	10.8	28	100.5
	4	12	158.2
	12.75	17.8	77.6
	11.91	26.5	52.6
	15.25	17.75	39
	14.25	37.4	52
			136.2
			92.25

## Sheet: Fig. 2B
Number of lymphatic erythrocyte in CFSE per field
	Saline	Erythrocytes i.c.m. 4h
	0	12.4
	0	30.2
	0	63.2
	0	32.8
	0	38.8
	0	167.4
	0	95.4
	0	92.2
	0	33.8
	0	71.4
	0	89.8
	0	65

## Sheet: Fig. 2E
Number of erythrocyte per mm² in lymphatic zone of CLN
	Saline													Erythrocytes i.c.m.
dCLN	1.34681	2.41507	2.66042	5.07399	2.46432	0.392122	1.36235	0.991992	3.18953	0.139778	1.71965	0.231712		233.608	88.5627	57.5788	55.775	70.2147	95.3585	21.5267	127.873	131.634	229.054	21.9025	23.5374	149.927	178.66	447.588
Mandibular LN	1.10663	0.496146	0.352571	0.442988	0.542514	0.316273	0.265236	0.246327	0	0.672972	0.173816	0.615115		7.85169	9.70627	2.98316	6.9983	37.2969	34.8422	20.8185	24.7273	15.5163	2.67932	4.18234	155.595	342.867	107.395	75.9662	543.414	37.8025	245.718	27.3855	105.125	94.9896	36.5512	252.661

## Sheet: Fig. 3B
Lyve-1 coverage in transverse sinus (%)
	Con (%)	Laser (%)	Visudyne (%)	Laser+Visudyne (%)
	11.85	10.47	13.17	2.63
	10.29	8.09	9.39	1.96
	10.67	11.52	6.14	3.05
	12.6	10.83	9.93	1.92
	12.04	7.51	9.81	2.33

## Sheet: Fig. 3C
Lyve-1 coverage in transverse sinus (%)
	Con (%)	Laser (%)	Visudyne (%)	Laser+Visudyne (%)
	13.16	5.84	8.02	1.88
	12.78	10.3	11.95	1.95
	10.87	7.68	6.59	2.53
	10.45	6.5	7.77	1.42
	9.32	7.03	5.25	2.09

## Sheet: Fig. 3F
Number of erythrocyte per mm² in lymphatic zone of dCLN
	L+SAH	V+SAH	L+V+SAH
	3384.99	2526.69	2931.73
	3986.13	1668.39	896.88
	2608.66	3553.76	515.95
	2526.69	2039.68	2256.66
	2102.36	3206.58	1215.13
	2599.02	1740.72	2165.05
	3196.94	1682.85	1576.77
	2550.8	3008.88	2897.98
	1441.76	2565.27	1798.58
	2618.31	1976.99	1036.71
	3105.32	3471.79	1716.61
	2464.01	4122.75	925.81
	3510.36		1326.03

## Sheet: Fig. 4C
Percentage of CD16/32 positive cells
	SAH (%)	L+SAH (%)	V+SAH (%)	L+V (%)	L+V+SAH (%)
	6.1	5.5	3.4	13	14
	6.6	4.1	11	8.9	21
	6.4	5.4	7.1	14	13
	7.4	4.9	7.2	8.9	14
	8.2	5.8	8.8	8.5	19
	6.8	4.4	4.9	12	20
	8.6	4.7	13	13	19
	10	5.7	14	13	23
	5.6	5.3	14	7.1	25
	9.8	4	9.4	2.6	17
	8.1	6.2	11	5.3	20
	11	4.9	7	8.2	24
	6.6				21
	7.7				31

## Sheet: Fig. 4D
Percentage of CD206 positive cells
	SAH (%)	L+SAH (%)	V+SAH (%)	L+V (%)	L+V+SAH (%)
	1.4	2.4	0.8	1.1	0.6
	0.8	2.1	1	0.9	0.7
	0.9	1.9	0.9	0.7	0.5
	0.8	1.2	0.8	1.2	0.7
	0.9	1.2	0.7	1.2	0.4
	0.6	1.3	1.1	1.1	0.6
	1.2	1.1	0.6	0.9	0.3
	0.9	1	0.2	0.5	0.5
	0.9	1.6	0.4	1.2	0.4
	0.6	1.1	0.3	0.9	0.4
	0.7	0.9	0.5	0.8	0.5
	1	1	0.4	0.4	0.3
	0.8				0.3
	0.7				0.8

## Sheet: Fig. 4E
Percentage of CD16/32 and CD206 double positive cells
	SAH (%)	L+SAH (%)	V+SAH (%)	L+V (%)	L+V+SAH (%)
	3.6	2.8	0.8	4.3	1.7
	2.4	2	1.9	1.4	1.8
	1.9	3.4	1.7	3	1
	1.9	2.8	1.9	2.6	1.8
	1.6	2.4	1.3	3.4	1.5
	0.8	2.3	2.2	3.3	1
	2	1.6	1.5	2.4	2.8
	2.5	1.3	0.8	1.1	3.7
	2	1.5	1.3	2.5	3.7
	1.8	1.7	0.9	1.5	2.8
	1.9	2.1	1.2	1.5	2.7
	2.1	1.9	1.1	2	3
	1.8				1.4
	2.3				3.2

[truncated: 28 more sheets: Fig. 4F, Fig. 4G, Fig. 4H, Fig. 4I, Fig. 5C, Fig. 5F, Fig. 5G, Fig. 5H, Fig. 5I, Fig. 5J, Fig. 5K, Fig. 5L, Fig. 6B, Fig. 6C, Fig. 6D, Fig. 6E, Fig. 6G, Fig. 6H, Fig. 6J, Fig. 7B …]
